# Supplementary material for: Mindful monitoring and accepting the body in physical activity mediates the associations between physical activity and positive body image in a sample of young physically active adults
Source: Front Sports Act Living. 2024 Apr 5;6:1360145. doi: 10.3389/fspor.2024.1360145 (PMC11026569; doi:10.3389/fspor.2024.1360145)
Supplement: Supplementary file 1 [file Table1.xlsx]

## Sheet: research_data
sex	age	bmi	pa	bas2	momind	mobody	acmind	acbody	smspa2	bmi2gr
1	20	23.0577	24	3.7	3.5	5	3.5	3.5	4	1
1	19	31.055	79	2.9	2.33333	4.5	4	3.5	3.5	2
1	20	24.0997	75	3.4	2.66667	4.33333	4	2.5	3.33333	1
2	19	21.1927	72	3.3	1.16667	3	3	3	2.38889	1
1	19	26.5927	40	3.2	2.16667	4.16667	2.5	3.25	3.11111	2
1	22	24.6152	41	3.6	1.16667	3.33333	1	1.75	2	1
1	19	21.6721	80	3.2	1	3.33333	1	3	2.22222	1
1	19	32.1799	18	3.3	3.16667	3.16667	3.5	3.25	3.22222	2
1	19	22.1262	184	4.6	2.5	4	2	3	3.05556	1
1	19	32.45	51	3.7	3.16667	3.16667	4	2.75	3.16667	2
1	19	17.531	149	5	2.83333	3.83333	3	3.5	3.33333	1
1	19	20.5714	18	3.1	2.66667	3.16667	2	2.5	2.72222	1
1	20	36.7795	17	3.7	3.33333	3.66667	4	3.25	3.5	2
2	20	27.8852	62	3.6	2.16667	3.33333	2.5	3.25	2.83333	2
2	30	25.3515	38	2.2	3.16667	1.5	3	2	2.33333	2
2	25	25.2174	104	2.7	4.16667	3.33333	5	3	3.72222	2
2	43	14.8721	119	4.5	4.33333	4.83333	4.5	4.5	4.55556	1
2	19	25.5593	86	2.5	3.83333	4.66667	3.5	4.25	4.16667	2
1	19	22.1262	112	4.6	3.66667	5	5	5	4.55556	1
2	19	20.5693	158	3.4	3.83333	3.5	3.5	4.25	3.77778	1
1	19	23.5666	111	3.6	4.5	4	4	3.5	4.05556	1
1	19	33.623	56	2.3	2.83333	2.83333	2	2.5	2.66667	2
1	20	20.9712	280	4.3	1.66667	5	4	5	3.77778	1
1	19	21.2228	51	4.6	3.33333	5	3.5	3.5	3.94444	1
1	19	23.9869	23	4.1	1.83333	2.5	2	2.75	2.27778	1
1	20	17.6745	16	3	2	2.66667	3	3.25	2.61111	1
1	19	22.206	59	5	2.33333	4.33333	1	3.5	3.11111	1
1	21	23.1905	50	5	3.33333	4.16667	3	4.25	3.77778	1
1	19	20.2336	73	3.8	3.33333	4	3	4	3.66667	1
2	19	26.6097	16	3.3	2.66667	3.33333	3.5	2.5	2.94444	2
2	21	23.833	88	3.8	3.33333	3	3	4	3.33333	1
2	19	18.3391	15	3.2	2	3	2.5	3.25	2.66667	1
2	19	19.1953	6	4.1	3.66667	1.66667	3.5	1.5	2.5	1
2	19	20.4467	49	4.4	3.66667	4.16667	3.5	3.25	3.72222	1
1	20	22.7147	40	2.9	3.16667	2.66667	3	3.75	3.11111	1
2	20	20.7612	45	3.3	2.66667	4.33333	3.5	3.5	3.5	1
2	20	20.3244	36	3.3	2.5	3.16667	2	2.25	2.61111	1
1	21	23.1481	70	4.8	3.16667	3.83333	2	4	3.44444	1
2	22	21.3599	81	5	3.83333	3	3	2.75	3.22222	1
2	20	25.7117	6	3.3	3.5	3.66667	2.5	3	3.33333	2
2	25	27.7769	38	3.1	2.16667	3.83333	2	3.5	3	2
1	19	25.75	42	4.9	3.16667	5	3.5	4.5	4.11111	2
2	19	22.231	5	4.1	3.33333	3.5	2.5	2.75	3.16667	1
2	20	22.1453	52	3	4	4	1.5	3	3.5	1
2	21	26.3656	18	4.2	3.16667	3.83333	2.5	3.75	3.44444	2
1	19	19.75	19	4.6	3.5	4.16667	2.5	4	3.72222	1
1	20	22.3958	86	4.3	2.5	3.83333	3.5	3.75	3.33333	1
1	21	24.3323	24	2.9	3.5	3.83333	3	3.75	3.61111	1
1	19	22.1158	134	4.9	3	5	1	5	3.88889	1
1	19	21.5139	73	4.8	2.83333	4	4	3.5	3.5	1
1	19	26.2966	25	3.3	3.66667	4	4	3.75	3.83333	2
1	20	24.0741	61	3.6	4	3.83333	4	4	3.94444	1
1	19	27.4653	104	2.7	2.5	4.66667	3.5	3	3.44444	2
1	19	23.9912	59	4.3	3.5	5	2.5	4	4	1
1	19	20.6717	51	4.1	3.16667	5	2.5	2.75	3.61111	1
1	21	26.5832	31	3.6	3.66667	3	1.5	2.5	2.94444	2
1	21	25.8806	16	4	2.66667	3.5	3	3	3.05556	2
2	21	22.4913	52	2.1	3.16667	3.66667	3	4.25	3.55556	1
2	23	19.7232	40	5	2.66667	4.66667	2.5	3.5	3.5	1
1	19	26.5957	59	2.3	2	2	2	2	2	2
1	19	19.1881	47	4.3	4	4.16667	2	4.25	3.88889	1
2	20	18.5178	34	4.1	3.5	4	4	3.75	3.77778	1
1	20	22.46	63	4.3	3.5	4.16667	2.5	4.25	3.77778	1
2	19	21.7738	6	3.1	2.66667	3.5	2	1.75	2.66667	1
1	19	16.5147	22	2.1	3	3.16667	2	2.25	2.77778	1
1	19	25.1063	190	4.8	3.16667	3.83333	1.5	3.75	3.33333	2
2	21	20.0474	29	3.2	3	3	3	3	3	1
1	20	18.8366	37	3.6	4.16667	4.83333	1.5	3.5	3.94444	1
1	20	23.1837	10	2.8	3.16667	2.5	2	2	2.55556	1
2	19	21.4536	17	4.2	1.5	2.16667	2	2.5	2	1
1	20	26.5832	36	2.4	1.66667	2.5	1.5	2.75	2.16667	2
1	19	28.06	34	4	2.83333	4.16667	3	4	3.55556	2
2	20	19.4444	26	3.8	3.5	3.83333	3	3.75	3.61111	1
1	19	21.0667	151	3.6	3.16667	3.33333	3	3.5	3.27778	1
1	19	20.8307	48	4.9	4.33333	5	3	3.75	4.27778	1
1	19	27.7743	61	3	3.33333	4.5	2	3	3.5	2
2	18	20.2812	91	4.4	3.5	4.5	3	4	3.88889	1
2	19	21.5645	29	2.3	4.16667	3.66667	3	3	3.61111	1
1	20	28.2933	65	4.4	3.5	2.83333	4	3.5	3.33333	2
1	19	26.6749	32	3.7	3.5	3.66667	2.5	4	3.55556	2
1	19	23.8884	67	4.7	3	3.83333	3	3.75	3.44444	1
1	22	26.8745	51	3.4	2.83333	3.83333	3	3.5	3.33333	2
1	19	23.0257	36	2.8	3.66667	2.16667	4	3.5	3.16667	1
1	19	20.1092	31	3.4	3.66667	3.33333	3	3	3.33333	1
1	22	24.8584	11	3	3	3	3	3	3	1
1	20	24.187	32	3.8	3.16667	4.33333	3	3.75	3.66667	1
1	19	25.7618	21	4.2	2	4.66667	1	3.5	3.11111	2
2	19	24.3375	49	4	2.66667	3.83333	2.5	2.75	3.05556	1
1	19	18.5135	57	3	2.5	3	4	3.5	3.05556	1
1	20	24.6354	82	4.7	4.33333	4.16667	4.5	3.75	4.16667	1
1	19	25.7672	14	4.7	4.33333	3.33333	3.5	3.25	3.66667	2
1	20	27.7634	40	3.4	1.33333	3.5	1	4.25	2.66667	2
1	20	24.9836	35	1.2	2.83333	2.66667	2	1.75	2.44444	1
1	19	21.6049	8	2.7	2.83333	3.16667	2.5	3	2.94444	1
1	20	19.0364	32	2.6	1	3	1	2	1.88889	1
1	22	24.9433	40	2.7	3	3	3	2.75	2.94444	1
1	19	20.0437	45	3.8	2.83333	4	4	4	3.61111	1
1	19	27.7769	53	3.9	2.83333	3	2	2.25	2.66667	2
1	19	23.3887	24	4.8	3.5	5	2.5	4.75	4.16667	1
1	20	17.7221	16	2.9	2.5	2.33333	2	2	2.27778	1
1	19	21.551	44	2.9	1.33333	2.83333	1	2.25	2	1
1	20	21.9138	40	3	4	2.66667	4	2.75	3.27778	1
1	20	20.4284	48	3.8	3.66667	4	4	4	3.88889	1
2	19	19.052	35	3.7	4.83333	5	4	5	4.83333	1
1	19	19.199	70	3.3	3.5	4	2.5	3	3.44444	1
1	19	31.1957	40	2.1	3.33333	3	3	3	3.11111	2
1	20	23.4375	6	3.4	4	3.33333	1.5	2.25	3.11111	1
1	20	24.6914	57	3.2	3.16667	3.66667	3.5	3.5	3.44444	1
1	19	19.1108	32	3.2	3.16667	3	2	2.5	2.83333	1
1	19	20.8308	14	3.7	3.16667	2.83333	4	2.75	3.05556	1
1	19	24.1617	51	2.6	1.16667	2.83333	2	3	2.22222	1
1	19	18.6453	39	2.1	2.83333	2.5	3.5	2.5	2.72222	1
1	19	19.3906	8	3.8	3	3.33333	4	3.75	3.38889	1
2	21	35.1562	31	3.1	3.66667	5	3.5	3.5	4.05556	2
1	19	18.7925	44	4.9	2.66667	4.16667	5	5	3.94444	1
2	19	19.7055	62	3.6	3.66667	4.33333	3.5	4.25	4	1
1	21	22.8931	65	4.8	2.5	3.16667	5	2	2.88889	1
2	19	22.8928	32	4	3.16667	3.5	2.5	3.25	3.22222	1
1	20	21.4476	76	3.9	4.33333	3.83333	3.5	3.75	3.94444	1
1	22	25.4017	68	5	3.16667	4	3.5	3.5	3.55556	2
1	20	26.2346	70	3.3	2.16667	3.33333	2	4	2.94444	2
2	19	21.7993	67	2.9	3.83333	5	3	3.25	4	1
1	20	23.3747	63	3.8	3.83333	3.83333	2.5	4	3.72222	1
1	19	24.0741	80	2.9	3.16667	3	3	3	3.05556	1
2	19	24.623	27	3	3	2.83333	3	3	2.94444	1
1	19	23.6713	89	5	5	5	5	5	5	1
1	19	27.7008	46	5	3.5	4.5	2.5	3.5	3.72222	2
1	19	25.2418	73	4.2	3.66667	4.66667	1.5	3.5	3.72222	2
1	20	22.3863	65	3.1	3	2.5	4	3.25	3	1
1	19	21.9727	53	4.1	2.5	3.66667	3	3.75	3.22222	1
1	19	26.2346	165	4.5	4.33333	5	2	4	4.22222	2
2	19	21.6333	106	4.2	3.5	4.16667	3	3.5	3.66667	1
2	19	22.3863	63	4.9	3.83333	3.83333	3.5	4	3.83333	1
2	20	24.3824	53	5	2.33333	3	4	3.75	3.05556	1
1	20	22.2439	42	4.2	2.16667	3.5	2	3.75	2.94444	1
1	19	19.1358	91	2.7	1.33333	1.66667	1	1.5	1.44444	1
1	19	18.7883	70	2.8	1.33333	4	1	4	2.77778	1
1	19	24.3072	27	3.3	3.66667	4	3	3.5	3.66667	1
2	19	23.9249	56	4.6	3.33333	4	2.5	3.5	3.5	1
2	19	24.2215	63	4.7	1.83333	3.5	5	4	3.22222	1
1	21	25.2418	65	4.7	2.33333	5	1	4	3.44444	2
2	23	23.6614	63	3.6	4.5	4.16667	2.5	4.25	4.11111	1
1	37	26.8787	128	4.6	4	4	3	3.5	3.77778	2
2	27	25.5102	67	3.8	2.16667	3.33333	5	3.25	3.11111	2
1	26	20.3451	35	3.9	3.16667	4	2.5	4	3.55556	1
1	27	22.3403	70	3.9	4.33333	3.83333	3.5	4.25	4.05556	1
1	28	25.4365	67	4.6	3.83333	4.33333	4	4.5	4.16667	2
2	42	22.8571	62	4	2.83333	3.83333	3	2.5	3.11111	1
2	38	24.7475	71	3.6	3.5	3.5	3	4	3.55556	1
2	47	22.0932	58	4.2	2.16667	3.66667	3	4	3.16667	1
2	37	22.68	71	4.7	3.16667	4.83333	3	4.25	3.94444	1
2	38	22.3214	12	3.1	1.5	2	1	2	1.72222	1
2	27	22.151	13	2	2.66667	2	1.5	2.75	2.33333	1
2	27	21.3839	9	3.6	3.83333	3.66667	3	4	3.72222	1
2	23	19.3792	86	5	4.16667	5	5	5	4.72222	1
2	37	22.4082	48	5	1.5	4	4	5	3.38889	1
1	29	24.9904	175	4.2	3.16667	3.33333	3	3.75	3.33333	1
2	22	19.4734	80	4.8	2.83333	5	2	3	3.5	1
1	35	24.1517	32	2.7	3.5	2.66667	2.5	3.25	3.05556	1
1	33	26.3158	64	4.9	2.33333	3.16667	3	3.5	2.94444	2
2	23	20.7031	43	4.5	4	3.83333	3.5	4	3.88889	1
1	22	22.5	53	3.6	3	3	3	3	3	1
1	22	23.0546	32	3.9	3	3	3	3	3	1
1	20	21.551	72	5	4	5	3	4.75	4.38889	1
1	20	25.7672	38	3.3	3.5	3.33333	3	3.5	3.38889	2
2	21	21.83	21	3.1	2.33333	3.83333	2	3.25	3	1
2	20	19.8413	19	3.9	4	3.83333	4	4	3.94444	1
2	21	24.1517	40	2.9	2.5	3.66667	3	3.5	3.16667	1
1	20	23.0546	36	2.8	3.83333	4	2.5	4	3.77778	1
1	20	23.3747	24	3.4	2.5	3.33333	2	3.25	2.88889	1
1	20	22.8774	34	3.3	4.16667	5	3	4.5	4.38889	1
2	21	27.1809	54	1.7	1.33333	3.33333	1	2.25	2.16667	2
1	21	23.5479	44	4.7	3.83333	4.16667	4	3.75	3.94444	1
1	20	23.2912	43	3.3	3.83333	3.83333	3	4.25	3.83333	1
2	20	22.6422	85	3.9	3.66667	3.66667	2	3.75	3.5	1
1	21	25.2078	65	5	4	3.66667	2.5	3.75	3.66667	2
1	20	25.9787	29	2.7	3.5	3.33333	2.5	2.5	3.11111	2
2	21	20.3244	62	4.4	3	4.5	3.5	4	3.77778	1
2	20	21.4533	55	4	3.33333	4	3	3.75	3.61111	1
2	20	16.5147	9	5	2.83333	4.33333	1.5	3	3.22222	1
2	20	28.3266	55	3.7	2.83333	4	3	4	3.5	2
1	20	20.6758	76	4.6	4.33333	4	3.5	3.5	3.94444	1
1	20	21.9292	14	3	3.33333	3	3	3	3.11111	1
1	22	26.5703	63	3.8	1.16667	1	5	3	1.94444	2
1	20	25.6173	96	4	3.33333	5	3	3	3.77778	2
2	21	23.8751	44	3	3.83333	2.5	2	2.25	2.83333	1
1	20	18.3019	44	4	2.66667	4.16667	3.5	2.5	3.22222	1
2	19	24.3025	22	3	3.33333	4.5	3.5	2.75	3.61111	1
2	20	19.3337	0	5	3	3	3	3	3	1
2	19	24.3911	48	3.4	3	3.83333	3	3.75	3.44444	1
1	19	23.3747	48	4.9	3.33333	4	2	3.5	3.44444	1
2	19	16.1843	22	3.2	2.66667	3.83333	2.5	4.5	3.44444	1
2	20	19.7133	65	3	3.16667	3.5	3	3.5	3.33333	1
2	19	20.8086	62	3.5	2.83333	3.83333	2.5	4	3.38889	1
2	20	21.2585	104	5	3.5	5	3	4	4.05556	1
1	19	33.1398	63	2.8	3.16667	3	4	3.5	3.27778	2
2	21	18.6122	46	4.1	2.5	4	2.5	2.5	3	1
1	21	23.7654	88	2.8	2.16667	2.66667	2	2	2.27778	1
2	18	18.5568	70	4.9	3.33333	3.83333	2.5	3.75	3.5	1
1	19	22.921	35	3.8	3.33333	3.16667	3	4	3.38889	1
1	19	20.3804	44	3.9	2.66667	3	3	2.5	2.77778	1
1	26	21.8776	48	3.5	3.16667	3.16667	4	3.5	3.33333	1
1	20	23.6669	53	4.1	4	4.16667	3.5	3.75	3.94444	1
2	20	22.5896	86	4	3.16667	3.33333	3.5	4	3.44444	1
1	19	22.4982	183	4.6	2.66667	3.5	2.5	3.25	3.05556	1
1	21	21.7982	69	3	2.83333	2.5	1	2.5	2.44444	1
1	19	21.1616	105	3.6	4.66667	3	1	3.25	3.38889	1
1	29	28.0379	0	2.3	3	3	3	3	3	2
1	19	21.9138	83	3.7	5	5	5	5	5	1
2	27	16.6525	112	4	3.33333	4.83333	3.5	3	3.77778	1
2	36	20.3125	16	4	3.5	4	4	4	3.83333	1
2	37	18.0697	15	5	1.16667	5	5	5	3.72222	1
2	20	21.2245	76	4.7	3.33333	5	5	4.25	4.27778	1
1	41	23.7664	27	4.7	3	5	5	5	4.33333	1
2	38	29.7442	32	1.6	1.5	4	3.5	3.5	3	2
2	37	22.2656	57	3.7	3.16667	3.83333	1	3.25	3.16667	1
1	22	24.5435	72	4.1	3.5	4.33333	2	3.75	3.66667	1
1	20	19.7531	72	2.6	4.16667	3.5	4.5	3.5	3.83333	1
2	39	37.9839	78	3.1	3	3	2.5	3.5	3.05556	2
1	20	19.5963	94	5	3.83333	4.16667	1	3.25	3.5	1
1	22	23.8884	23	4.9	3.16667	4	3.5	3.5	3.55556	1
2	21	24.3141	33	3.5	2.83333	3.16667	2	3.5	3	1
1	21	25.8264	0	2.8	3	3	3	3	3	2
1	21	24.9974	44	4	3.66667	4.83333	5	5	4.5	1
1	21	27.8988	75	2.7	3.66667	4	2	3.25	3.5	2
1	23	21.3669	98	4.3	4.83333	4	5	4.5	4.5	1
2	21	20.2812	41	4.1	3.83333	2	2.5	1.75	2.61111	1
1	21	30.4709	58	3.7	3	3	3	3	3	2
1	21	23.7353	69	2.7	3.66667	2.5	3	3.75	3.22222	1
1	21	19.199	29	4.8	3.33333	3.83333	3	4	3.61111	1
1	21	22.46	102	4	3.5	3.5	3	3.25	3.38889	1
1	22	21.847	16	3	1.33333	1.66667	1	1.75	1.5	1
2	50	22.5896	91	5	3.5	3	3.5	3.5	3.33333	1
1	38	24.7555	115	4.8	3.83333	4	5	5	4.27778	1
2	25	22.0581	35	2.9	3.66667	3.83333	3	4	3.72222	1
2	20	20.6575	75	3.2	2.5	3.33333	2.5	3.75	3.05556	1
1	21	24.9307	50	4	2	5	2.5	2.75	3.22222	1
2	20	25.4028	78	4.5	2.5	4.16667	3.5	2.75	3.22222	2
1	21	31.1346	48	3.1	2.33333	2.66667	2.5	2.75	2.55556	2
2	29	25	27	2.6	3.83333	4.5	3	4	4	1
2	20	20.1951	125	3.8	4	4.33333	3	4.25	4.05556	1
1	33	17.9012	236	3.3	3.66667	3.66667	1	3.5	3.33333	1
2	21	20.2449	53	4.2	2.16667	2.66667	2	5	2.94444	1
2	46	25.9107	37	4.7	4	4.16667	4	4	4.05556	2
2	41	27.2173	16	2.6	2	3.5	2.5	3	2.77778	2
1	23	21.7051	35	3	1.33333	2.33333	2	2	1.88889	1
1	23	21.085	42	3.3	3.33333	3.16667	2.5	3.25	3.16667	1
2	25	22.1297	9	3.1	4.5	5	5	5	4.83333	1
1	44	28.6661	33	3.2	3.33333	3.5	1.5	3.75	3.27778	2
2	24	21.875	75	4.4	1.66667	5	3.5	4	3.5	1
1	25	29.9169	102	3.3	2.33333	2.66667	3	2.75	2.61111	2
2	20	21.2585	57	4.8	3.66667	5	2.5	4.5	4.16667	1
2	35	30.0947	22	3	3	3	3	3	3	2
2	21	22.68	40	2.6	1	3.16667	1	2	1.94444	1
2	34	29.2969	44	5	4	4.16667	3	3.5	3.83333	2
1	20	29.321	37	5	3	4.33333	4	4.75	3.94444	2
2	33	18.3391	35	4.2	2.83333	3	3.5	4	3.22222	1
2	43	19.433	60	5	2	4.5	4	5	3.72222	1
2	19	25.7117	75	4	4.33333	4	4	4	4.11111	2
1	24	22.0932	62	3.2	4.16667	3.83333	2	3.25	3.61111	1
2	32	22.1453	24	3.8	3.66667	4.16667	3.5	5	4.11111	1
2	42	20.3125	46	4.2	2.66667	4	3	3	3.22222	1
2	18	22.6474	0	4	4.5	3.83333	2	3.5	3.77778	1
2	19	23.6614	52	2.9	2.83333	2.83333	3	3	2.88889	1
2	20	20.5191	46	4.1	3.5	4.16667	3.5	3.75	3.77778	1
2	49	20.7157	30	4.3	2.66667	2.16667	2.5	2.5	2.44444	1
2	22	21.0077	34	3.5	3.16667	2	3	3	2.72222	1
2	37	26.8136	11	2.4	1.5	2.16667	3	2	2	2
2	20	20.7612	50	3.5	3.5	4.83333	5	4.25	4.27778	1
2	20	20.0692	17	2.4	2.83333	1.33333	1.5	2.5	2.11111	1
2	24	31.1614	45	2.9	3.66667	4	2	3.75	3.61111	2
1	21	29.9836	110	4.5	4.33333	4.33333	2.5	5	4.27778	2
2	22	25.7117	39	4	3.5	3.83333	2.5	3.25	3.44444	2
1	20	28.3675	35	2.8	3.66667	3.33333	3	3.25	3.38889	2
2	23	21.1553	41	4.1	3.83333	3.16667	3	2.5	3.22222	1
1	27	29.9383	35	2.9	1	4.33333	3	2.5	2.66667	2
2	40	25.6544	25	4.7	3.66667	4	4.5	4	3.94444	2
2	21	19.9432	0	1.5	3.66667	4.5	3	2	3.5	1
2	20	20.4382	25	1.6	4.5	4.33333	3.5	3.5	4.11111	1
2	58	24.2187	54	5	3.83333	4.16667	4	4.25	4.05556	1
2	19	21.3039	19	4.8	4.83333	4.83333	3	4.5	4.55556	1
2	22	23.5102	81	3.4	2.66667	3.83333	1.5	4.25	3.27778	1
2	19	22.4712	53	4.1	3.83333	3.5	3	2.75	3.38889	1
2	26	21.6333	45	4.6	4	3.83333	3	2	3.38889	1
2	43	25.3902	48	4	1.83333	3.33333	2	3.25	2.66667	2
1	21	24.1428	137	4.1	1.33333	5	4	5	3.66667	1
2	48	28.3447	19	2.8	3.66667	4	5	4.25	4.05556	2
1	36	28.075	44	3.8	3.83333	4.5	3	3.25	3.83333	2
1	23	22.8931	30	3.8	3	4	3	3	3.33333	1
2	30	21.7776	33	3.4	4	3.66667	3.5	4	3.83333	1
2	39	23.5883	32	4.1	2.16667	3.16667	3.5	4	3.05556	1
2	21	23.0469	49	4.9	5	4.16667	3	3.5	4.16667	1
2	20	20.7967	22	4.4	4	4.66667	2.5	4.75	4.22222	1
1	23	24.1517	98	3.5	3.33333	2.83333	4	4	3.38889	1
2	25	20.2812	46	5	4.16667	4.5	3	3.25	3.94444	1
2	28	27.8852	63	3.8	3	4	4	2.75	3.38889	2
1	26	22.2222	16	4.8	3.66667	3	3	4.5	3.55556	1
1	29	24.0317	49	4.9	3	3	3	3	3	1
2	60	27.6361	21	2.3	1.5	1.83333	3	1.75	1.83333	2
2	19	22.9421	15	4.6	4	4	4.5	3.75	4	1
2	18	17.0403	8	3.7	3.66667	4.5	3.5	2.25	3.61111	1
2	42	27.2817	29	4.2	4	4.66667	3	2.75	3.83333	2
2	19	17.2635	41	2	4.5	2.66667	1.5	2.75	3.16667	1
2	25	22.0581	15	4.2	3.33333	3.5	1.5	3.75	3.27778	1
2	20	22.7732	36	4.8	5	4.66667	4	4	4.55556	1
2	19	19.9573	59	3.7	3	3.16667	2.5	3.5	3.11111	1
2	20	21.0962	33	4.1	3.16667	4.16667	3	4	3.66667	1
1	19	21.2866	51	3	3.33333	2.66667	1.5	4	3.05556	1
1	23	22.0384	8	3.5	4.66667	4	3	3.75	4.05556	1
2	35	21.7079	32	4.3	3	3.5	3	3	3.16667	1
2	21	20.5191	49	4	3.5	3.5	2.5	4	3.5	1
2	21	26.079	17	3.1	1.66667	2.5	4	2.75	2.44444	2
2	23	21.6128	37	4	4	5	4	3.75	4.27778	1
1	21	23.688	96	3.4	3.66667	4	3.5	4	3.83333	1
2	22	20.3074	32	4.1	4.33333	3.83333	3	4.75	4.11111	1
1	19	24.7519	47	5	3	4.5	1	3.5	3.38889	1
2	41	22.6409	56	3.2	3	3.33333	3	2	2.88889	1
1	22	24.1946	29	5	3.83333	4.66667	3	3.5	3.94444	1
2	33	20.3074	50	4.8	3.66667	4	4	3.25	3.72222	1
2	20	22.2291	45	3.9	2.83333	3.5	3	2	2.88889	1
2	21	28.7319	83	3.1	3.16667	5	3	3.5	3.83333	2
2	22	19.9432	70	4.2	3.66667	4.83333	2	3.75	3.88889	1
2	33	21.6713	32	5	3.66667	4.33333	3	4	3.88889	1
2	20	22.7583	53	3.1	2.66667	5	3	4	3.77778	1
2	19	21.3669	15	3.5	2.83333	3.66667	3.5	3	3.22222	1
2	21	23.939	36	4.1	4.16667	3.5	2.5	3.25	3.55556	1
1	19	25.9787	42	3.6	4	3.5	3	2.5	3.38889	2
1	19	20.4362	35	2.5	2.83333	3	3.5	3.25	3.05556	1
1	19	22.0384	40	4.4	2.83333	3.5	1	4	3.11111	1
2	20	25.9107	57	3.7	4	3.66667	2	3.75	3.61111	2
2	19	17.9982	60	3.4	4.5	4.33333	1.5	4.75	4.16667	1
1	19	20.4529	86	4.4	4.5	4	4	4	4.16667	1
2	19	19.8413	42	3.3	3.33333	3.33333	3	2.25	3.05556	1
2	20	20.9042	40	5	3	3.5	3	3	3.16667	1
2	21	17.5771	60	2.7	2.5	2.33333	1	1.75	2.11111	1
1	19	23.2912	35	5	3.33333	3.66667	3.5	3.75	3.55556	1
2	20	23.9995	25	4.8	1.5	4.33333	2	4.25	3.11111	1
2	20	17.1563	24	4.8	4.5	4.16667	3.5	4.5	4.27778	1
1	20	23.1206	48	3.8	3.83333	2.66667	3	4	3.38889	1
1	20	25.7725	32	2.7	4.33333	4.16667	3.5	3	3.88889	2
1	20	25.7371	50	4.1	1.83333	4.66667	2.5	4	3.33333	2
1	19	21.0616	155	4.6	3.5	3.66667	4.5	4.25	3.83333	1
1	19	23.7955	72	2.8	4.16667	2.66667	2.5	3	3.22222	1
2	20	22.8624	50	3.9	4.66667	4.5	4.5	3.75	4.38889	1
1	19	19.2526	29	5	2.83333	3.83333	1.5	2.75	3	1
2	19	23.3844	30	4.2	3.33333	4	2.5	4	3.61111	1
2	19	19.3502	33	5	2.16667	2.83333	1.5	3.25	2.55556	1
2	20	20.5693	15	4	3.66667	4	2.5	4	3.72222	1
1	20	25.5076	63	5	4.33333	5	1.5	4.25	4.22222	2
2	19	25.3815	35	1.9	1.66667	2.16667	1	3	2.05556	2
2	20	24.8016	0	2.4	4.83333	3.66667	3	2.5	3.72222	1
1	19	22.5914	30	3.7	3.33333	4.5	2.5	4	3.77778	1
2	21	22.7732	54	3.6	4	4.66667	3	3.25	3.94444	1
2	20	22.0243	13	4	3	4	2.5	2.5	3.16667	1
2	20	21.2953	28	4.9	3	3.83333	1.5	3	3.11111	1
2	19	18.6709	64	3.4	3.33333	4.66667	3.5	4	3.94444	1
2	23	20.202	78	4	3.66667	4.16667	3.5	4.25	3.94444	1
2	20	20.4152	62	5	1.66667	3.33333	5	3.25	2.94444	1
2	19	21.3839	37	3.7	3	2.66667	3	2.5	2.77778	1
1	19	19.9251	44	3.9	3	4	3	4.25	3.61111	1
1	49	30.4498	55	4.1	3.16667	3.33333	3	3	3.16667	2
1	34	27.7778	29	4	3.16667	4.83333	1.5	3.25	3.55556	2
1	19	20.8876	29	3.2	3.16667	3	2.5	3.25	3.05556	1
1	26	25.9516	129	4.6	3.33333	3	3	3	3.11111	2
1	22	21.4533	64	4.2	2.5	4.33333	1.5	4.25	3.38889	1
2	23	21.7738	77	1.5	3.33333	2	1	2.25	2.38889	1
2	21	22.4996	96	4.5	3.5	4.33333	3.5	3.25	3.72222	1
1	33	26.3158	48	4.1	2.83333	4.16667	4	4.25	3.72222	2
1	27	24.0493	56	5	3.33333	4	3.5	4	3.72222	1
1	47	31.4564	56	4.2	4.5	4	3	4	4.05556	2
1	37	24.3767	52	4	3.5	4.5	3.5	4.5	4.05556	1
2	40	28.0557	96	4.1	1	2.83333	3	5	2.72222	2
1	31	25.3515	70	3.4	3.16667	3.33333	3	3	3.16667	2
2	34	26.079	72	4.6	5	5	5	4.5	4.88889	2
1	33	25.4511	80	4	4	4.33333	4	4.75	4.27778	2
2	39	31.9922	42	3.5	3.33333	3.5	3.5	3.75	3.5	2
2	20	22.1591	98	3.7	5	5	5	5	5	1
2	20	24.623	25	2.8	2	4	3.5	3	3.05556	1
2	19	20.0155	21	4.8	4.33333	4.83333	5	4	4.5	1
2	19	18.9388	30	3	3.33333	4	3	3.75	3.61111	1
2	21	19.1001	48	4	4.33333	3.33333	4	3.5	3.77778	1
2	29	24.0882	14	4.7	3.16667	4.16667	4	3.75	3.72222	1
1	21	20.7756	80	5	2	4	1.5	4	3.05556	1
2	21	18.5185	83	5	2.33333	5	4.5	4.75	4	1
2	20	27.2173	34	4.8	4.33333	5	5	5	4.77778	2
1	24	26.8406	45	3.8	3.66667	4.33333	1.5	3.25	3.55556	2
2	19	19.2336	33	4.2	4	4	2.5	3.5	3.72222	1
1	20	27.4506	71	3.8	3	3.83333	3	3.75	3.44444	2
2	22	21.3593	9	3.7	3	3.5	2	3.25	3.11111	1
1	37	25.4694	31	2.3	3.33333	2.66667	4	3.5	3.22222	2
1	24	23.037	66	3.8	2.66667	3.5	2	2.5	2.83333	1
1	23	29.708	65	4.5	3.33333	3.66667	3.5	3.5	3.5	2
2	26	22.0386	42	1.7	2.66667	2.33333	2.5	2	2.38889	1
1	21	24.9714	120	4	3.16667	3	3	3.25	3.11111	1
2	21	22.0386	17	4.3	2.33333	1.5	3	4.25	2.55556	1
1	21	26.2188	45	4.1	3.83333	4.66667	5	4	4.27778	2
2	22	22.4082	84	5	5	5	5	5	5	1
2	27	19.9594	21	5	4.16667	4.83333	4	5	4.55556	1
1	20	20.2498	57	4.3	3.16667	3.83333	4.5	3.5	3.61111	1
2	38	20.1951	35	4.2	2.33333	4.5	4.5	4.25	3.72222	1
2	20	24.1672	57	3.9	5	4.5	2.5	3.25	4.16667	1
2	24	22.0317	73	4.1	4.66667	5	5	4	4.66667	1
2	20	19.721	70	4.5	2.33333	2.66667	1	4	2.66667	1
1	20	23.3011	20	5	4.16667	4.83333	4.5	3.75	4.33333	1
2	24	24.4473	34	4.1	1.83333	4	1.5	2.25	2.61111	1
1	19	20.2865	30	4.8	3.5	4.16667	2.5	4.25	3.77778	1
2	19	20.7157	42	4.4	2.5	3.16667	3	3.25	2.94444	1
1	19	23.3747	128	4.2	1.5	4.5	2.5	4.5	3.27778	1
1	20	23.4075	99	4.1	4	4	4	4.25	4.05556	1
2	19	23.3844	3	1	2.66667	1.5	2.5	2.25	2.16667	1
1	19	25.1278	56	4	2.33333	3	3	3.25	2.83333	2
1	19	22.0522	61	4.5	3.16667	4.5	2	4	3.66667	1
1	19	21.2245	75	3.9	3.33333	3.66667	3	3.5	3.44444	1
1	22	26.0388	96	3.4	2.66667	4	3	3	3.22222	2
1	19	23.1634	48	4.6	3.16667	4	2	2.5	3.16667	1
1	19	21.6263	184	2.9	3	4.16667	2	2.5	3.16667	1
2	19	21.7051	40	2.4	2.5	1.66667	1	2	1.94444	1
2	19	19.9573	54	3.4	3.16667	4	2.5	2.75	3.27778	1
1	19	22.7147	61	4.2	3.33333	3.83333	3	1.75	3.11111	1
1	28	26.0299	42	4.2	2.66667	5	3	3.5	3.66667	2
2	19	18.4139	29	2.7	2.66667	3	2.5	2.25	2.66667	1
2	19	21.3382	43	4.1	3.83333	3.33333	3	2.5	3.27778	1
2	18	21.3578	70	3.1	4.16667	3.66667	2.5	3.75	3.72222	1
2	43	15.9875	41	4.2	3.33333	4.16667	3.5	4.25	3.83333	1
1	20	24.7293	131	4	3.66667	4.33333	3.5	3	3.72222	1
2	19	21.9671	80	4.7	3	4.66667	4	4.5	4	1
2	21	21.2953	18	4	2.66667	3.5	3	2.75	3	1
1	19	25.1808	80	3.1	3.16667	3.16667	3	3	3.11111	2
2	41	20.1956	38	4.5	3	3.66667	4.5	2.75	3.33333	1
1	26	23.8884	32	4.5	4	4.33333	3.5	3.5	3.94444	1
2	23	22.3094	39	4.4	4	4.83333	2.5	3.25	3.94444	1
2	23	20.5499	0	2.9	1.5	2.16667	3.5	4	2.5	1
2	22	20.3704	34	4.4	2.83333	4	2.5	3.75	3.38889	1
2	21	22.231	38	4.8	4	4.83333	5	5	4.61111	1
2	21	19.4874	20	3.3	3	3	3	3.75	3.16667	1
2	22	17.9687	25	2.4	4.5	5	5	5	4.83333	1
2	20	28.3937	29	2.4	2.33333	4.66667	3	3.5	3.44444	2
1	36	27.102	91	4.9	4.66667	5	4.5	5	4.83333	2
2	24	18.2868	29	4.3	4.5	5	3.5	4.25	4.5	1
1	23	23.6686	43	4.5	3.16667	3.33333	4	3.5	3.38889	1
1	22	35.4922	36	3.1	4.16667	4	3	3.5	3.83333	2
1	21	24.968	53	4.4	3	3	3	3.25	3.05556	1
1	21	23.5457	70	4.4	3.66667	3.83333	3.5	3.5	3.66667	1
1	21	23.4075	40	4.9	1.5	4.83333	1	3.75	3.05556	1
1	21	21.1463	27	3.7	4	4	3.5	4.25	4	1
1	20	20.4032	48	3.6	1.83333	3.66667	2.5	3.25	2.83333	1
1	21	26.2773	19	4.9	3	3.5	2	4	3.27778	2
2	20	18.0697	56	5	4	4	2.5	3.25	3.66667	1
2	22	25.2826	61	3.9	4	4.83333	2.5	3	3.88889	2
2	21	20.8325	48	4	1.5	1.66667	1.5	1.25	1.5	1
1	23	25.7552	96	4.1	3	3.5	3.5	4	3.44444	2
2	21	22.0386	204	3.2	3.16667	3.16667	3	3	3.11111	1
1	21	24.2202	62	2.1	2.83333	2	1.5	2.25	2.27778	1
2	21	17.9902	88	3.8	3.5	3.33333	3.5	2.75	3.27778	1
2	21	26.4236	28	3.6	2.33333	4.16667	3	4.25	3.44444	2
1	25	24.8981	48	3.8	3.66667	2.66667	3.5	3.75	3.33333	1
2	23	20.7612	21	3.7	3.5	4.33333	1	2.75	3.33333	1
2	50	20.4491	166	4.1	2.83333	4.16667	5	4.25	3.83333	1
2	56	23.3067	19	4	5	4	4	4	4.33333	1
2	50	27.7177	51	4.6	3.66667	4.5	4.5	4.5	4.22222	2
2	37	21.83	24	3.9	4	4.33333	4	3.75	4.05556	1
2	39	22.3081	19	4.1	3	4	3	3	3.33333	1
2	25	21.9899	55	4.2	4	4.16667	3	2.75	3.66667	1
1	30	24.3827	62	3.9	2.83333	4.16667	2	4.25	3.5	1
1	19	28.0664	60	4	2.5	4	4	3.75	3.44444	2
2	19	19.1953	30	4	2.83333	3.66667	3.5	3	3.22222	1
1	19	19.8839	64	4.6	1.66667	3	2	1.5	2.11111	1
1	19	23.1481	155	3.6	5	4	3	4.5	4.33333	1
1	21	23.7654	54	3.8	3	4.16667	2	4	3.5	1
1	21	25.8806	50	4.2	3.16667	3.5	4.5	4.25	3.66667	2
2	19	20.9366	6	3.8	3	3.33333	3.5	3.25	3.22222	1
2	21	21.7994	43	3.9	4	3.66667	5	3.75	3.94444	1
2	21	20.7157	5	3.9	2	4.16667	3	4	3.27778	1
1	21	23.5666	91	4.7	4.16667	4.83333	2	4	4.11111	1
2	22	24.7676	45	4.9	3.5	5	4	4.5	4.27778	1
1	21	20.5226	59	4.2	4.33333	4	4	3.5	4	1
1	22	19.9744	40	4.4	3.66667	4.66667	4	2.5	3.77778	1
1	22	25.9455	24	5	3.5	4	4	3.5	3.72222	2
1	21	23.4568	35	5	4	5	5	5	4.66667	1
1	20	21.5029	83	4.3	2.5	3.33333	3.5	3	3	1
1	19	24.2513	73	4.8	2.83333	2.66667	3	3	2.83333	1
1	19	21.3453	112	2.8	2.5	3.33333	1.5	2	2.55556	1
2	20	23.9395	60	2.6	3.33333	3.83333	2	1.75	3	1
2	19	20.7612	176	3.2	4.5	4.5	4	4.5	4.44444	1
1	22	26.493	47	4.5	3.33333	5	4.5	5	4.38889	2
2	20	23.03	217	3.2	5	5	5	5	5	1
1	19	22.5306	37	4	3.16667	3.16667	1.5	1.75	2.66667	1
1	22	26.2728	65	4.9	3.33333	2.66667	3	3.25	3.05556	2
2	20	19.708	37	2.4	4	3.66667	3.5	3	3.61111	1
2	21	21.9671	63	2.3	3.16667	3.83333	3	3	3.33333	1
2	20	22.4913	33	4	3	3	3	3	3	1
1	25	24.9307	53	3.9	3.66667	3.16667	3.5	3.25	3.38889	1
2	25	27.5134	51	4	2.83333	3.33333	3.5	3.25	3.16667	2
1	25	24.6914	45	3.9	4.16667	3.66667	3.5	4.25	3.94444	1
1	24	26.8787	246	4.9	2.33333	3.66667	3	3.25	3.05556	2
1	26	25.0593	41	3.9	2	2	2	2	2	2
2	31	25.6544	37	4.6	2.83333	3.83333	3	3.75	3.38889	2
2	23	17.5771	32	2.9	3.66667	3.5	3	3	3.38889	1
1	41	23.1634	165	4.8	3.83333	3.83333	2.5	3.5	3.61111	1
1	19	22.46	47	3.7	2.16667	4.16667	5	4	3.55556	1
2	21	22.4913	74	4.1	3.16667	4	3	3.75	3.55556	1
1	20	22.9071	42	5	3.66667	4	3	5	4	1
1	19	22.835	58	4.6	3	5	4	4.25	4.05556	1
2	19	20.3223	38	3.5	2.83333	4.5	3	2.75	3.38889	1
2	19	19.8413	46	3.8	2.16667	4	1	2.5	2.72222	1
2	19	18.5078	72	4.2	3	4	2	3.25	3.27778	1
1	19	21.9136	64	3.9	2.16667	4.66667	1.5	3.25	3.16667	1
2	19	22.2753	93	4.5	4.33333	3.83333	4	3.75	4	1
2	18	19.047	80	4.1	3.5	4.16667	4.5	3	3.72222	1
1	22	24.9337	75	4	4.66667	4.33333	3	3.25	4.05556	1
1	19	22.7833	55	5	3.16667	4	2	3.25	3.33333	1
2	19	20.8209	34	3.8	2.5	2.66667	3	3.25	2.77778	1
2	19	27.7323	18	2.6	4	3.66667	4	3	3.66667	2
1	19	19.6232	58	5	3	3.16667	1.5	4.25	3.16667	1
2	19	19.9573	90	4.2	4.5	4.5	3	3.5	4.11111	1
2	19	19.3337	65	2.5	2.5	2.66667	2.5	1.75	2.38889	1
1	19	22.921	30	3.8	3.16667	2.83333	3	3	3	1
2	19	20.6575	58	4.5	2.83333	3.5	3	3.25	3.16667	1
2	19	23.8281	93	4.8	3.66667	4.83333	2	4.5	4.05556	1
2	19	21.3669	88	3.8	3.16667	4.66667	3	3	3.61111	1
1	19	23.848	58	4	3.33333	3.33333	3	3	3.22222	1
1	21	24.4898	0	4.1	1	4	5	4	3.11111	1
2	26	19.433	128	3.4	3.5	4	4	3.75	3.77778	1
2	22	24.3025	43	3.3	3.5	3.66667	2.5	3.25	3.38889	1
2	23	24.4352	39	4.7	3.33333	5	3.5	2.75	3.77778	1
2	26	24.9199	27	4	2.5	3.16667	3.5	3.75	3.11111	1
2	25	27.6888	48	5	3.66667	4.33333	5	5	4.33333	2
2	21	19.9481	8	3.5	3.16667	3.16667	2.5	2.5	2.94444	1
2	45	21.9363	51	3.6	3	4.83333	2.5	3	3.55556	1
2	39	19.7232	112	5	3.5	4.5	3	3.75	3.83333	1
2	36	19.2672	106	4.4	1.5	3.33333	3	3.5	2.72222	1
2	22	21.0077	25	3.5	3.66667	3.83333	4	4	3.83333	1
2	36	23.4375	160	3.7	5	5	5	3	4.55556	1
1	59	24.0741	250	5	3.5	4.16667	3	3.25	3.61111	1
1	21	24.811	54	3.1	4	3.83333	3	3	3.61111	1
2	28	18.8189	65	4.8	4.16667	4	2.5	4	3.88889	1
1	21	22.3537	57	4.7	3.66667	5	5	5	4.55556	1
1	22	23.25	49	3.7	3	3.66667	3	2	3	1
1	22	24.0755	56	3.8	3.16667	4.33333	3	3.5	3.61111	1
